# Supplementary material for: Phase-defined complete sequencing of the HLA genes by next-generation sequencing
Source: BMC Genomics. 2013 May 28;14:355. doi: 10.1186/1471-2164-14-355 (PMC3671147; doi:10.1186/1471-2164-14-355)
Supplement: Additional file 1: Table S1 — PCR primers and estimated amplicon size for the 6 HLA genes. [file 1471-2164-14-355-S1.xlsx]

## Sheet: Sheet1
Table S1: PCR primers and estimated amplicon size for the 6 HLA genes
Locus	Forward primer	Seq		Reverse primer	Seq		Length (bp)
HLA-A	HLA-A_F7	ATCCTGGATACTCACGACGCGGAC		HLA-A_R8	CATCAACCTCTCATGGCAAGAATTT		3398
HLA-C	HLA-C_F4	GGCCGCCTGTACTTTTCTCAGCAG		HLA-C_R3	CCATGGTGAGTTTCCCTGTACAAGAG		4440
HLA-B	HLA-B_F3	AGGTGAATGGCTCTGAAAATTTGTCTC		HLA-B_R3	AGAGTTTAATTGTAATGCTGTTTTGACACA		4296
HLA-DRB1	HLA-DRB1_F1	TGATTGACTTGCTGGCTGGTTTCTCATC		HLA-DRB1_R2	GCATCCACAGAATCACATTTTCTAGTGTT		11899
HLA-DQB1	HLA-DQB1_F6	TCATGTGCTTCTCTTGAGCAGTCTGA		HLA-DQB1_R7	TGTGACAGCAATTTTCTCTCCCCT		7118
HLA-DPB1	HLA-DPB1_F1	TGGTCCAACAGGATCACATTTATAAGTGT		HLA-DPB1_R1	CCCAGTTTGGATGGTCTCTCAGCTCTT		13605
