# Supplementary material for: Phase-defined complete sequencing of the HLA genes by next-generation sequencing
Source: BMC Genomics. 2013 May 28;14:355. doi: 10.1186/1471-2164-14-355 (PMC3671147; doi:10.1186/1471-2164-14-355)
Supplement: Additional file 3: Table S2 — The average frequency of minor allele as an indicator of allelic imbalance in heterozygous samples. [file 1471-2164-14-355-S3.xlsx]

## Sheet: Sheet1
Table S2: The average frequency of minor allele as an indicator of allelic imbalance in heterozygous samples
	A	C	B	DRB1	DQB1	DPB1
E1	0.358	0.496	0.422	0.344	0.357	0.492
E8	-	0.494	0.5	0.428	0.343	0.446
E11	0.487	0.467	0.44	0.489	0.491	0.464
E17	0.499	0.435	0.484	0.228	-	0.456
E25	0.497	0.413	0.375	0.301	0.346	0.347
E28	0.328	-	0.482	-	-	-
E30	0.46	0.431	0.427	0.389	0.376	0.495
M13	0.48	0.428	0.434	0.376	0.442	0.43
M14	0.422	0.465	0.458	0.357	0.243	0.435
M15	0.44	0.495	0.485	-	-	0.437
M20	0.491	0.486	0.461	-	0.485	0.448
- : Homozygous HLA allele
