# Supplementary material for: Phase-defined complete sequencing of the HLA genes by next-generation sequencing
Source: BMC Genomics. 2013 May 28;14:355. doi: 10.1186/1471-2164-14-355 (PMC3671147; doi:10.1186/1471-2164-14-355)
Supplement: Additional file 4: Table S3 — The HLA homozygous cell lines and genotype of the HLA loci. [file 1471-2164-14-355-S4.xlsx]

## Sheet: SupTable1
Table S3 : The HLA homozygous cell line and genotype of the HLA loci
Name	IHW Number	Ethnic Origin	Consanguineous	HLA-A	HLA-Cw	HLA-B	HLA-DRA	HLA-DRB1	HLA-DRB3	HLA-DRB4	HLA-DRB5	HLA-DRB6	HLA-DQA1	HLA-DQB1	HLA-DPA1	HLA-DPB1
AKIBA	9286	Japanese	Y	24:02	12:02:02	52:01		15:02			01:02	02	01:03	06:01:01	02:01	09:01
LKT3	9107	Japanese	Y	24:02	01:02	54:01	01:01	04:05		01:01			03	04:01	20:22	05:01
TAB089	9066	Japanese	N	02:07	01:02	46:01	01:02	08:03:01					01:03	06:01	20:22	02:02
TOK	9304	Japanese		24:02				15:02			01:02	02	01:03	06:01	02	09:01
T182		Japanese		24:02	12:02	52:01: 52:02	01:01	15:02
AMAI	9010	Algerian	Y	68:02	04:01	53:01	01:01	15:03			01:01	02:01	10:21	06:02	03:01	04:02
ARBO		Dutch	Y	03:01	06:02	58:02		09						01		02
BM15	9040	Italian	Y	01:01	07:01	49:01	01:01	11:02	02:02				05:01	03:01	01	03:01
BM16	9038	Italian	Y	02:01	07:01	18:01	01:02	12:01	02:02				50:13	03:01	01	02:01:02
BM21	9043	German/Italian	Y	01:01	17:01	41:01	01:01	11:01	02:02				05:01	03:01	02:01	10:01
BM92		Italian	Y	25:01:01	01:02	51:01:01	01:01	04:04		01:03:01:01			03:01	03:01	01:03	04:02
BSM	9032	Dutch	Y	02:01	03:04	15:01	01:01	04:01		01:01			03	03:02	01	02:01:02
BOLETH	9031	Swedish	Y	02:01:01:01	03:04	15:01	01:01	04:01:01		01:03:01:01			03:01:01	03:02:01	01:03:01	04:01:01
CAROGERO	9084	Italian	Y	02:01	02:02:02	40:02							01:02			04:01
COX	9022	South African Caucasoid	Y	01:01:01:01	07:01:01	08:01:01	01:02	03:01	01:01:02:01				05:01:01	02:01	01	03:01
DBB	9052	Amish	Y	02:01	06:02	57:01	01:01	07:01		01:03:10:02:N			02:01	30:32	01	04:01
DHI	9104	English	Y	31:01	12:03	38:01		11						07		04:01
DKB	9075	Dutch	Y	24:02	03:04	40:01	01:01	90:12		01:03			03:02	30:32	01	04:01
HARA	9142	Japanese		24:02:01:01	12:02	52:01:01		15:02:01			01:02		01:03	06:01		09:01
HHK	9065	Dutch	Y	03:01	07:02	07:02	01:02	13:01	01:01				01:03	06:03	01	04:01
HOKKAIDO	9141	Japanese						04:05		01:01			03	04:01		05:01
JBUSH	9035	North American Caucasoid	Y	32:01	12:03	38:01		11:01	02:02				50:11	03:01		04:01
JEST	9004	Scandinavian	Y	02:01	01:02	27:05:2	01:01	01:01				01:01	01:01	05:01	01	04:01
K265		Japanese			12:02		01:01	15:02
LBUF		English	Y	30:01:01	06:02	13:02:01	01:01	07:01:01		01:01:01			02:01	02:02	02:01:01	17:01
MADULA	9069	Danish	Y	02:01	03:04	40:01	01:02	08:01					04:01	04:02	01	04:01
PITOUT	9051	South African Caucasoid	Y	29:02	16:01	44:03:1	01:01	07:01		01:01			02:01	02:01	01	04:01
RML	9016	Warao South American Indian	Y	02:04	15:02	51:01	01:01	16:02			02:02	02:02	50:13	03:01	01	04:02
SAVC	9034	French	Y	03:01	07:02	07:02	01:01	04:01		01:01			03	03:02	02:01	10:01
SPACH	9101	Warao South American Indian	Y	31:01	01:02	15:01	01:02	80:21					04:01	04:02	01	04:02
VAVY	9023	French	Y	01:01	07:01	08:01	01:02	03:01	01:01				50:11	02:01	02:01	01:01
WT47	9063	Italian	Y	32:01	05:01	44:02	01:02	13:02	03:01				01:02	06:04	01	16:01
WT100	9006	Italian	Y	11:01:	04:01	35:01	01:01	01:01				01:01	01:01	05:01	02:01	01:01
